# Supplementary material for: Study of an N6-methyladenosine- and ferroptosis-related prognostic model and the mechanisms underlying the molecular network in neuroblastoma based on multiple datasets
Source: Discov Oncol. 2025 Feb 18;16:200. doi: 10.1007/s12672-025-01975-9 (PMC11836251; doi:10.1007/s12672-025-01975-9)
Supplement: Supplementary file 2 — Additional file 2. [file 12672_2025_1975_MOESM2_ESM.xls]

## Sheet: Sheet1
			primer sequences
gene-ID			primer sequence 5'---- 3’	primer length	product length	mRNA location	Tm
NC_000012		human GAPDH-F	GAAGGTGAAGGTCGGAGTCAA	21	229	82-102	70
NM_002046		human GAPDH-R	CTGGAAGATGGTGATGGGATTT	22		289-310	70.7
NM_001353		1 human AKR1C1-F	CAAGCCAGGGCTCAAGTACA	20	150	564-583	69.8
		1 human AKR1C1-R	ACCCATGGTTCTTCTCGGTG	20		694-713	70.7
NM_002171		2 human IFNA10-F	GGAGGAGTTTGATGGCAACC	20	115	235-254	70.3
		2 human IFNA10-R	TTCCCAAGCAGCAGATGAGT	20		330-349	69.4
NM_002175		3 human IFNA21-F	CTGGAAGCCTGCGTGATACA	20	80	403-422	70.8
		3 human IFNA21-R	TTCTTCACAGCCAGGATGGA	20		463-482	70.3
NM_001323565		4 human CDO1-F	TAGAGGAGGTGCAGGCCATC	20	122	351-370	71.1
		4 human CDO1-R	ACTGCCACCACCAACAACAA	20		453-472	70.9
NM_005104		5 human BRD2-F	TTCCCCACCCATCAGTCATT	20	134	2486-2505	71
		5 human BRD2-R	ATCTGCTTTCCGCTTTACGC	20		2600-2619	70.1
NM_014299		6 human BRD4-F	GCACTGGGCCTACACGACTA	20	83	1372-1391	69.7
		6 human BRD4-R	TCACGGGCCTCCAGTTTAGA	20		1435-1454	71.4
NM_001880		7 human ATF2-F	AGGTCATGGTAGCGGATTGG	20	155	1184-1203	70.6
		7 human ATF2-R	TAGCTGCTCTTCTCCGACGA	20		1319-1338	69.8
NM_030803		8 human ATG16L1-F	TCAGTCCAGGTTCCCGGTTA	20	105	1144-1163	71.2
		8 human ATG16L1-R	TGCCAGATAGGGAACCCTTG	20		1229-1248	70.7
NM_001286451		9 human HDDC3-F	TGGTGAAGCTGGCAGACAAG	20	146	359-378	71.1
		9 human HDDC3-R	TTCCAGTTGCCGGTTTGTTC	20		485-504	71.7
NM_170711		10 human DAZAP1-F	GAAGGATGGCAGAAAGGACC	20	128	483-502	69.4
		10 human DAZAP1-R	TCCGTGACCACTCCGAACTT	20		591-610	71.5
NM_001190		11 human BCAT2-F	GAATCCAGCCCTTCCAGAAC	20	85	258-277	69.4
		11 human BCAT2-R	GCCTTCATGCCCTCAAACAG	20		323-342	71.5
NM_002032		12 human FTH1-F	ACTTTGACCGCGATGATGTG	20	111	331-350	70.6
		12 human FTH1-R	CTCGTTGGTTCTGCAGCTTC	20		422-441	69.6
NM_002137		13 human HNRNPA2B1-F	GGCTGCAAGACCTCATTCAA	20	119	370-389	69.8
		13 human HNRNPA2B1-R	TTCCGCCAACAAACAGCTTC	20		469-488	71.9
NM_022488		14 human ATG3-F	AACATGGCAATGGGCTACAG	20	106	587-606	69.4
		14 human ATG3-R	TTTGCACCGCTTATAGCACG	20		673-692	70.6
NM_032375		15 human AKT1S1-F	GCCCTACCCACACAGCAGTA	20	107	1312-1331	69.6
		15 human AKT1S1-R	GGCCCATTCTCCTCATCTGA	20		1399-1418	71
NM_001361		16 human DHODH-F	CGATGGGCTGATTGTTACGA	20	148	849-868	70.4
		16 human DHODH-R	GCCTTGGGTGAGTGCATACA	20		977-996	70.6
NM_134268		17 human CYGB-F	GCCAAGCAGTACTTCAGCCA	20	125	333-352	70
		17 human CYGB-R	TGCAGGTTCTCCACGACAGT	20		438-457	70.4
NM_005526		18 human HSF1-F	GAAGCATGCCCAGCAACAGA	20	109	685-704	72.2
		18 human HSF1-R	CAGCATCAGGGGGATCTTTC	20		774-793	70.4
NM_004265		19 human FADS2-F	AAAGGGTGCCTCTGCCAACT	20	117	706-725	71.8
		19 human FADS2-R	CATTCGCCCAGAACAAACAC	20		803-822	69.9
