# Supplementary material for: Study of an N6-methyladenosine- and ferroptosis-related prognostic model and the mechanisms underlying the molecular network in neuroblastoma based on multiple datasets
Source: Discov Oncol. 2025 Feb 18;16:200. doi: 10.1007/s12672-025-01975-9 (PMC11836251; doi:10.1007/s12672-025-01975-9)
Supplement: Supplementary file 3 — Additional file 3. [file 12672_2025_1975_MOESM3_ESM.xlsx]

## Sheet: Sheet1
gene	HR	z	pvalue	lower	upper
SRSF9	1.59905	4.50697	6.58e-06	1.30379	1.96117
DAZAP1	1.59112	4.30976	1.63e-05	1.28817	1.96531
AKT1S1	1.59576	4.12377	3.73e-05	1.27791	1.99267
MICU1	0.592561	-4.10789	3.99e-05	0.461636	0.760619
OTUB1	1.54039	3.98497	6.75e-05	1.24551	1.90508
OSBPL9	0.61404	-3.91323	9.11e-05	0.480965	0.783934
AKR1C1	0.521549	-3.85213	0.000117097	0.374503	0.726333
LONP1	1.46477	3.83471	0.000125715	1.20515	1.78031
FADS2	1.44085	3.82777	0.000129307	1.19509	1.73715
ANO6	0.590394	-3.75923	0.00017044	0.448561	0.777075
ULK2	0.584848	-3.7345	0.000188086	0.441348	0.775005
HSF1	1.40602	3.70943	0.00020773	1.17435	1.68339
SLC3A2	1.45616	3.69608	0.000218953	1.19306	1.77728
RPL8	1.44939	3.6503	0.000261938	1.18752	1.76901
SIAH2	1.43633	3.64993	0.000262311	1.18253	1.7446
ATF2	0.65897	-3.64929	0.000262968	0.526723	0.824422
MIOX	1.40701	3.55753	0.000374357	1.16572	1.69825
BCAT2	1.4693	3.50695	0.000453279	1.18499	1.82181
BRD4	1.36873	3.47658	0.000507854	1.14674	1.63368
SIRT6	1.45065	3.42661	0.00061116	1.1726	1.79462
MLLT1	1.39867	3.39087	0.000696717	1.1521	1.698
CDO1	0.519915	-3.35781	0.000785635	0.354912	0.761629
CISD3	1.41759	3.34456	0.000824118	1.15542	1.73925
STK11	1.36396	3.13013	0.00174728	1.12304	1.65656
GLRX5	1.39544	3.12764	0.00176219	1.13247	1.71948
MIR375	1.31167	3.11383	0.00184679	1.10576	1.55593
PEX3	0.710133	-3.0728	0.00212059	0.570844	0.883408
RICTOR	0.685288	-3.07011	0.00213979	0.538386	0.872272
AKR1C2	0.635397	-3.05993	0.00221386	0.475215	0.849571
GSTZ1	1.38725	2.99121	0.0027787	1.11946	1.7191
PRKAA1	0.715004	-2.95977	0.00307868	0.572574	0.892865
ACADSB	0.659267	-2.93507	0.00333471	0.499155	0.870738
FTH1	1.23126	2.92454	0.00344967	1.07103	1.41548
ATG4D	1.29809	2.90009	0.00373056	1.08825	1.54838
ALDH3A2	0.634047	-2.88068	0.00396816	0.465038	0.864479
NCOA4	0.710352	-2.8516	0.00434994	0.56155	0.898584
TSC1	0.706648	-2.8441	0.00445378	0.556268	0.897682
TERT	1.19127	2.82737	0.00469315	1.05516	1.34493
GABARAPL1	0.651992	-2.76403	0.00570924	0.481418	0.883004
RBMS1	0.725729	-2.74148	0.00611637	0.577083	0.912664
CYGB	1.33488	2.68295	0.00729754	1.08095	1.64848
G6PD	1.32511	2.66022	0.0078089	1.07691	1.63051
MLST8	1.34034	2.61635	0.00888744	1.07626	1.66921
COX4I2	1.30246	2.59617	0.00942687	1.0669	1.59003
MIR545	1.2239	2.5352	0.0112384	1.04691	1.43082
IFNA21	0.647671	-2.52443	0.0115888	0.462264	0.907442
PARK7	1.35307	2.50853	0.0121234	1.06836	1.71365
GPX4	1.31741	2.47344	0.013382	1.0589	1.63903
HDDC3	1.29264	2.46103	0.0138537	1.05365	1.58584
ATG5	0.752738	-2.45358	0.0141441	0.599936	0.944459
BRDT	0.713938	-2.45296	0.0141685	0.545421	0.93452
BRD2	0.748969	-2.44141	0.0146299	0.59386	0.944592
MAPK1	0.758092	-2.40649	0.0161065	0.605008	0.949909
KEAP1	1.28149	2.40157	0.0163251	1.04666	1.569
SOCS1	1.24958	2.35676	0.0184351	1.03823	1.50396
MAPK8	0.772279	-2.33841	0.0193661	0.621886	0.959042
ALOX12B	1.24935	2.32169	0.0202497	1.03529	1.50767
ATG16L1	0.740386	-2.31863	0.0204153	0.574261	0.954568
SLC1A5	1.25031	2.28431	0.0223532	1.03223	1.51448
DHODH	1.26508	2.26616	0.0234416	1.03228	1.55037
SUV39H1	1.26598	2.24983	0.0244599	1.03085	1.55473
PARP3	1.27018	2.23951	0.025123	1.0303	1.56589
SCP2	0.746326	-2.23213	0.0256062	0.577232	0.964952
NF2	1.22284	2.19904	0.0278752	1.02211	1.463
TFRC	1.23976	2.18352	0.0289978	1.02225	1.50356
PRKAA2	0.772913	-2.179	0.0293316	0.613065	0.974439
POR	1.22984	2.17318	0.0297668	1.0205	1.48211
SRC	1.24201	2.16407	0.0304591	1.02065	1.51137
NEDD4	0.758714	-2.15943	0.0308166	0.590518	0.974816
MIR302A	0.755897	-2.14673	0.031815	0.585463	0.975947
ULK1	0.781783	-2.13423	0.0328238	0.623595	0.980099
IFNG	1.26488	2.07899	0.037618	1.01354	1.57855
KRAS	0.7621	-2.07855	0.0376591	0.589868	0.98462
PVT1	1.16683	2.07504	0.0379832	1.00859	1.3499
LIFR	0.740925	-2.06996	0.0384562	0.557787	0.984192
PHKG2	1.23323	2.06808	0.0386326	1.01102	1.50427
YTHDC2	0.800598	-2.02609	0.0427552	0.645627	0.992768
SLC40A1	0.767663	-2.0192	0.0434662	0.593895	0.992273
NR5A2	0.724448	-2.00124	0.0453664	0.528325	0.993373
PARP11	0.799423	-2.00075	0.0454193	0.642	0.995447
GDF15	1.22418	1.99652	0.045877	1.00371	1.49307
NOX3	1.17727	1.99389	0.0461645	1.00278	1.38212
ATG3	1.24772	1.98924	0.0466747	1.00326	1.55175
IFNA10	0.585587	-1.98012	0.0476902	0.344785	0.994568
ARF6	1.21528	1.9744	0.0483365	1.00143	1.4748
CCDC6	0.78322	-1.97074	0.0487536	0.614253	0.998665
