# Supplementary material for: Study of an N6-methyladenosine- and ferroptosis-related prognostic model and the mechanisms underlying the molecular network in neuroblastoma based on multiple datasets
Source: Discov Oncol. 2025 Feb 18;16:200. doi: 10.1007/s12672-025-01975-9 (PMC11836251; doi:10.1007/s12672-025-01975-9)
Supplement: Supplementary file 4 — Additional file 4. [file 12672_2025_1975_MOESM4_ESM.xlsx]

## Sheet: Sheet1
gene	HR	z	pvalue	lower	upper
TRMT112	1.57591	4.81791	1.45e-06	1.30971	1.89622
HNRNPC	1.3835	3.12541	0.00177559	1.12868	1.69586
SETD2	0.717209	-2.87476	0.00404334	0.571778	0.89963
HNRNPA2B1	1.29497	2.29222	0.0218927	1.03818	1.61527
CPSF6	0.780345	-2.19754	0.0279817	0.625487	0.973543
YTHDC2	0.800598	-2.02609	0.0427552	0.645627	0.992768
FMR1	0.798082	-2.02335	0.043037	0.641452	0.992959
ZC3H13	0.78666	-1.96957	0.0488879	0.619558	0.998831
