# Supplementary material for: Study of an N6-methyladenosine- and ferroptosis-related prognostic model and the mechanisms underlying the molecular network in neuroblastoma based on multiple datasets
Source: Discov Oncol. 2025 Feb 18;16:200. doi: 10.1007/s12672-025-01975-9 (PMC11836251; doi:10.1007/s12672-025-01975-9)
Supplement: Supplementary file 6 — Additional file 6. [file 12672_2025_1975_MOESM6_ESM.xls]

	logFC	AveExpr	t	P.Value	B
CILP2	0.820617495	0.931689803	5.934994763	1.95E-08	8.353290573
NPM3	0.614928013	4.391302947	4.361518354	2.38E-05	1.462164995
AEBP1	0.895918871	5.53764035	4.263044313	3.54E-05	1.082915813
AC109635.2	0.974389089	0.788050092	4.249764082	3.74E-05	1.032288524
DRD4	0.750038708	1.785622683	4.249362454	3.74E-05	1.030759357
FP671120.7	0.737811125	0.499381635	4.15873724	5.36E-05	0.688626821
AL590867.2	0.926342613	4.568874717	4.131953659	5.95E-05	0.588630875
PPP1R14BP3	0.654914796	2.438575014	4.088289746	7.05E-05	0.426716386
AL158819.1	1.202431897	1.122702492	4.050499833	8.16E-05	0.287694852
RPL15P3	0.70333765	2.865889838	3.924645002	0.000131755	-0.167784655
CU104787.1	1.18667482	1.052672762	3.922459154	0.000132844	-0.175592418
RPL37P2	0.995335242	3.307467156	3.886524419	0.000152019	-0.303441416
AC004057.1	0.858305877	1.864284622	3.874093326	0.000159245	-0.347445163
RN7SL1	1.342442194	6.126916833	3.861641302	0.00016681	-0.391407345
AC008038.1	0.736536557	4.013196522	3.847738794	0.000175659	-0.440353469
RPL37P6	0.817588951	1.525765923	3.795890694	0.000212751	-0.621613463
HNRNPA1P4	0.958220694	1.913294819	3.757515926	0.000244867	-0.754464224
GRIN2D	0.683927958	1.442110839	3.757017151	0.000245313	-0.756183595
RN7SL3	0.730772405	0.790239721	3.730659016	0.000270019	-0.846775938
LRRC15	0.605816364	0.460150612	3.697040748	0.000304958	-0.96155209
RPS15P4	0.960477668	4.204960479	3.673319301	0.000332139	-1.042018558
CHCHD2P9	0.888652971	1.574235831	3.661516658	0.000346501	-1.081893659
RPLP0P6	0.745390996	3.932596374	3.604620417	0.000424352	-1.272608352
ROR2	0.616919225	1.380987513	3.599385921	0.000432289	-1.290028275
RPL10P16	0.734911388	3.276066213	3.593430725	0.000441488	-1.309820733
RCN3	0.770836797	4.01299086	3.571446179	0.000477074	-1.382648657
SNHG25	0.62450475	1.63078181	3.549051176	0.00051609	-1.456448598
AL080243.2	0.643535389	1.986481745	3.524622073	0.000562067	-1.536504018
SNHG19	0.682113087	5.301998223	3.500424062	0.000611386	-1.615340142
CR382285.1	0.607878516	0.847841	3.474608749	0.000668469	-1.698936715
FKBP10	0.756063965	4.354986631	3.465711554	0.000689276	-1.727626103
AC016739.1	0.716784321	3.688119047	3.454952696	0.000715249	-1.76223479
RN7SL4P	0.709039441	1.196219242	3.430731314	0.00077712	-1.839813164
RPL13AP5	1.093862557	5.784155508	3.414231725	0.000822103	-1.892392394
AC073861.1	0.889094472	4.79524929	3.403371488	0.000853031	-1.926882309
COMP	1.155661577	1.405906436	3.39956952	0.000864113	-1.938934346
RPS2P46	0.810232498	3.420470462	3.393900731	0.000880888	-1.956882665
AC005099.1	0.749845486	1.008775995	3.376215235	0.000935201	-2.012712698
PLAU	0.673659612	2.455678719	3.37006366	0.000954816	-2.032073439
HAPLN3	0.661872882	2.362422973	3.353045932	0.001011103	-2.085474878
RPL18AP3	0.970637544	4.952037573	3.328712625	0.001096994	-2.161428081
AC027031.2	0.747665008	3.14949528	3.3197409	0.001130347	-2.18931177
MXRA5	0.700195529	1.648244537	3.313902818	0.001152556	-2.207421357
DPT	0.758408347	1.27719564	3.304145531	0.001190587	-2.237626754
COL11A1	0.723950831	1.251616658	3.255113892	0.00140006	-2.388245185
NKAIN4	0.791883787	1.069271508	3.238607238	0.001477977	-2.438511717
CD248	0.748579529	3.77095076	3.237350637	0.001484071	-2.442329256
AC004453.1	0.66237453	4.019873203	3.23531821	0.001493977	-2.448501021
PTPN5	0.96961068	2.041960384	3.234966945	0.001495695	-2.449567346
AC116533.1	0.854926905	5.168048436	3.210409125	0.001620485	-2.523867075
FTLP3	0.692361083	3.625111811	3.203886067	0.001655222	-2.543519688
AC026403.1	0.93541004	4.162695098	3.188612708	0.001739281	-2.58939872
AC012085.1	0.68041446	1.236569791	3.18511466	0.001759083	-2.599879434
SUMO2P1	0.667880641	2.394408834	3.167519582	0.0018619	-2.652444641
MT-TF	0.68896608	1.223965013	3.165379844	0.001874777	-2.658819733
EBF3	0.714640455	1.760371603	3.14872437	0.00197787	-2.708313799
RPS21	0.594660773	8.484264631	3.140257883	0.002032268	-2.733385454
COX6A1P2	0.961614378	3.299846917	3.136852707	0.002054534	-2.743452453
MSC	0.618312665	2.065070558	3.128725781	0.002108594	-2.767440031
AC034236.1	0.657735123	3.152874915	3.128243468	0.002111843	-2.768861918
VGF	1.2077673	3.686945489	3.123075211	0.002146954	-2.78408617
TPM2	0.66068369	4.868868255	3.110119447	0.002237359	-2.822153071
ISLR	0.91842622	3.376155061	3.105619889	0.002269573	-2.835341235
AC064862.6	0.751218289	0.833099844	3.097942204	0.002325532	-2.857805687
CLDN3	0.697469516	1.174175102	3.086624264	0.002410353	-2.890832076
RPL14P1	0.618625323	3.113674043	3.085329171	0.002420239	-2.894604444
TSPO	0.69747886	3.790431538	3.081584839	0.002449033	-2.905503155
TMEM119	0.671718833	3.308339379	3.062186919	0.002603338	-2.961778317
CRABP2	0.728285727	3.771560998	3.045928757	0.00273953	-3.008703154
ALX1	0.663944207	0.619186074	3.0371139	0.002816091	-3.034052608
GTSF1	0.652266088	0.658326906	3.022503532	0.002947346	-3.075925473
EMP3	0.713612345	3.255087529	3.013116886	0.003034623	-3.102732997
COL6A2	0.727236955	6.290960192	3.01162527	0.003048709	-3.106986136
BGN	0.781886826	6.999605056	2.984947975	0.00331103	-3.182737332
FBLN2	0.831456148	2.885213622	2.969063265	0.003476931	-3.227558292
CREB3L1	0.606694635	1.522189371	2.963506805	0.003536744	-3.243186445
SIX2	0.644305065	0.936659746	2.948225968	0.003706145	-3.286031139
MAEL	0.691283751	0.496512471	2.932274515	0.003890901	-3.330545642
CTBP2P1	0.727493635	0.775581041	2.921787227	0.004016933	-3.359694392
S100A4	0.725117335	4.093290476	2.917330712	0.004071614	-3.372052774
HSF4	0.765050937	3.24418279	2.913812962	0.004115258	-3.381795973
IGFBP6	0.928779049	2.796658109	2.898570555	0.004309362	-3.4238919
TIMP1	0.770485063	6.851451651	2.891017949	0.004408616	-3.444677285
NFIX	0.675428574	1.9492246	2.867820456	0.004726695	-3.508215154
MRC2	0.587785415	2.672675996	2.849947236	0.00498593	-3.556856933
HNRNPA1P10	0.622658195	2.259955442	2.844589841	0.005066126	-3.571383879
CTHRC1	0.623047188	3.194047368	2.838919263	0.005152292	-3.586733312
SLC30A3	0.894714621	1.731055719	2.802791374	0.005733402	-3.68387958
AC064862.1	0.61038392	0.683810096	2.790603342	0.005942525	-3.716399966
COL12A1	0.701265061	2.678150772	2.771144064	0.006290835	-3.768056741
BMS1P8	0.630630803	1.348436754	2.747756744	0.006733957	-3.829709008
COL1A1	0.961231428	7.027470158	2.741468948	0.006857832	-3.846203953
TRIM54	0.79079033	1.424722559	2.739939102	0.006888282	-3.850212068
SFRP2	1.03049716	1.800451107	2.709207503	0.00752653	-3.930298057
LGALS1	0.716948837	6.962630093	2.697779047	0.007777227	-3.959871502
IFITM2	0.665050298	4.760153209	2.681815087	0.008140069	-4.000991494
FNDC1	0.677975574	1.753342491	2.679455953	0.008194969	-4.007049354
SULF1	0.587688181	2.655462798	2.665820962	0.008518876	-4.041966772
ACTA2	0.670045725	4.385561031	2.659460074	0.008673901	-4.058200744
AC004687.1	0.642873279	1.640827003	2.639474035	0.009177702	-4.108978437
DUSP4	0.781622086	2.147539192	2.63008554	0.009423348	-4.132710902
FMOD	0.658062014	3.086060868	2.606228457	0.010074421	-4.192670244
AL450405.1	0.884346624	4.190046077	2.601328788	0.010213041	-4.204922691
COL5A1	0.699349811	3.969063538	2.598518181	0.010293329	-4.211941578
CYBA	0.601080846	3.851681251	2.589195267	0.010563729	-4.235173892
CCDC80	0.654610033	2.331729396	2.580961788	0.010807818	-4.255627875
PRRX2	0.646355971	1.746398361	2.556407979	0.011566088	-4.316271376
RARRES2	0.786532526	3.820321484	2.517324094	0.012871727	-4.411704641
MYL9	0.676622668	4.953971556	2.517164405	0.012877322	-4.412091792
IGHG4	0.746241188	1.355828563	2.502783748	0.013390118	-4.44686383
COL5A2	0.621595945	3.713517095	2.496859856	0.013606604	-4.461134348
RSPO4	0.657337779	1.37543214	2.475584093	0.014410093	-4.512130425
CRABP1	0.892952099	1.373340078	2.465477715	0.014806365	-4.536213615
COL1A2	0.805005622	6.165239124	2.455952103	0.015188715	-4.558829678
IFITM3	0.703249821	6.723011995	2.443367904	0.015707285	-4.588583668
MFAP4	0.673567581	4.015063152	2.440861332	0.015812435	-4.594493332
OLFML2B	0.603460084	3.933453847	2.428496048	0.016340358	-4.62356455
MMP14	0.590167858	4.421105079	2.427944572	0.016364263	-4.624857911
MXRA8	0.66636335	3.736686626	2.34967321	0.020088318	-4.80566448
SFRP4	0.886553166	2.131283737	2.313141715	0.022068934	-4.888168428
MFAP5	0.655104301	1.111408328	2.311974878	0.02213493	-4.890783824
MT-TY	0.646633775	1.36894035	2.304615009	0.022555207	-4.907252206
SLC18A3	0.690952772	3.241642198	2.303498762	0.022619557	-4.909745639
LUM	0.982447273	4.670724659	2.29114724	0.023342434	-4.937260876
SOD3	0.634134808	2.738198243	2.253915607	0.025645354	-5.019365705
TUBA3C	0.613572887	0.699337119	2.230924965	0.027164498	-5.069437817
MGP	0.671616331	4.642626435	2.209529913	0.02864808	-5.115603159
THBS1	0.700856061	3.524714449	2.199939893	0.029335632	-5.13616081
MAGEA11	0.673871919	1.166856263	2.194571793	0.02972672	-5.147631541
CCL18	0.733399991	2.304581188	2.19088622	0.029997844	-5.155491779
ISLR2	0.779763853	1.751940516	2.171700421	0.031444158	-5.196209143
AP000525.1	0.676910709	2.693066142	2.15785084	0.032525398	-5.225392602
NNMT	0.669793149	3.385504598	2.148507646	0.033272863	-5.244981201
CXCL14	0.754736889	1.617391167	2.147656951	0.033341651	-5.246760767
MMP9	0.883983897	3.489906386	2.145878468	0.033485858	-5.250479029
IER3	0.597928303	2.830241217	2.141037123	0.033881149	-5.260586118
IGKV3-20	0.967408587	3.34972626	2.13271756	0.034569846	-5.27790438
COL3A1	0.709047563	6.866719529	2.110054306	0.036507497	-5.324758864
AL355516.1	0.725775727	1.254027095	2.100739708	0.03733057	-5.343879285
IGKC	1.256966675	6.589750785	2.072522725	0.039921968	-5.401314251
RET	0.646598491	2.006713891	2.066449585	0.040499444	-5.413580078
IGHA2	0.587340149	1.555304314	2.066193357	0.040523965	-5.414096831
C1R	0.701278088	3.606934299	2.058526226	0.041263593	-5.429531635
S100A9	0.617738856	3.369557882	2.03938132	0.043161043	-5.46783564
NCAN	0.820056227	2.34020609	2.035042683	0.043601248	-5.476469076
AMH	0.767639767	3.908686281	2.030099892	0.044107414	-5.486283512
C3	0.838345061	3.071519856	2.003825106	0.046882943	-5.538075415
