# Supplementary material for: Study of an N6-methyladenosine- and ferroptosis-related prognostic model and the mechanisms underlying the molecular network in neuroblastoma based on multiple datasets
Source: Discov Oncol. 2025 Feb 18;16:200. doi: 10.1007/s12672-025-01975-9 (PMC11836251; doi:10.1007/s12672-025-01975-9)
Supplement: Supplementary file 7 — Additional file 7. [file 12672_2025_1975_MOESM7_ESM.xls]

	logFC	AveExpr	t	P.Value	B
MICU3	-0.637920461	2.431648944	-5.555469065	1.22E-07	6.559582915
CLVS2	-0.744525355	1.856437868	-5.035878827	1.34E-06	4.233275399
GNG2	-0.790133833	5.000371814	-4.621808452	8.12E-06	2.496544984
AKR1C1	-0.648460565	2.052274369	-4.549540464	1.10E-05	2.204785189
SCN9A	-0.805687261	3.009302338	-4.427289703	1.82E-05	1.719203074
PRKACB	-0.743546373	4.391887812	-4.262750874	3.55E-05	1.081795818
RETREG1	-0.703633294	2.857292107	-4.16848384	5.15E-05	0.725142769
CASD1	-0.643079675	4.339459215	-4.159022049	5.35E-05	0.689692909
ATP8A1	-0.730075157	3.677343403	-4.131931257	5.95E-05	0.588547453
TMOD2	-0.593141855	3.941440439	-4.124310567	6.13E-05	0.560189788
TTLL7	-0.605003803	2.389008086	-4.049452427	8.19E-05	0.283856404
SCN3A	-0.663188624	2.99741065	-3.992875232	0.000101737	0.077704601
FBXO30	-0.585840778	2.518584793	-3.946623613	0.000121268	-0.089081407
ABCA5	-0.62116882	2.182526573	-3.903227069	0.0001428	-0.244135899
CLGN	-0.60400441	3.41690238	-3.895998285	0.000146723	-0.269828373
REEP1	-0.732206645	4.059801553	-3.85791267	0.000169141	-0.40454882
RBMS3	-0.589110656	3.129530949	-3.76168202	0.00024117	-0.740095515
MIR3685	-0.900270142	4.592622533	-3.761293861	0.000241512	-0.741434816
SCN7A	-1.023007748	2.187644103	-3.643041713	0.000370165	-1.144095553
SESN3	-0.658273927	3.688051023	-3.619100505	0.000403106	-1.224309148
NRCAM	-0.756417073	4.372742809	-3.560365433	0.000496018	-1.419212856
SYT1	-0.661049025	4.549872307	-3.549066799	0.000516062	-1.456397251
PRPH2	-0.792914555	2.056284298	-3.415869424	0.000817532	-1.887183232
SCN3B	-0.67114709	4.121231411	-3.415847912	0.000817592	-1.887251672
AL139396.1	-0.711102881	2.292787657	-3.384883774	0.000908199	-1.985378903
GRIA2	-0.779260905	3.384860604	-3.32966643	0.001093503	-2.158459884
AL137003.1	-0.614870053	2.414102943	-3.312045592	0.001159707	-2.213176656
AC138649.5	-0.624563291	0.990169802	-3.303607981	0.001192716	-2.239288598
ALCAM	-0.913752916	4.978288276	-3.261313126	0.001371798	-2.369309797
MTDHP3	-0.901290521	1.497204041	-3.256352157	0.001394371	-2.384465441
PRUNE2	-0.773841245	2.670891152	-3.241341276	0.001464799	-2.430201291
AKR1C2	-0.608455629	1.980066692	-3.125303265	0.002131752	-2.777525649
MAP7	-0.723346793	3.145607554	-3.118609289	0.002177728	-2.797223736
POF1B	-0.595786737	0.755551988	-3.11657841	0.002191857	-2.803192585
AC244517.1	-0.592921704	1.767857305	-3.103061065	0.002288083	-2.842833636
CNTN1	-0.93414947	4.807649819	-3.095025321	0.002347124	-2.866327494
AC243562.1	-0.624327629	2.136246719	-3.072570963	0.002519653	-2.93169221
RN7SL417P	-0.696162731	2.396456558	-3.034468277	0.002839451	-3.041648127
MIR186	-0.722643347	2.701700698	-2.963311001	0.003538869	-3.243736689
MAB21L1	-0.808590042	5.223541888	-2.944252581	0.003751398	-3.29713949
LINC01982	-0.605588066	1.828903993	-2.943571683	0.003759203	-3.299041728
TMC2	-0.601720142	1.10571168	-2.898563806	0.00430945	-3.423910494
CAMK2N1	-0.598763787	4.372014261	-2.886555332	0.004468241	-3.456935973
PKIB	-0.821094139	2.564453341	-2.857885307	0.004869233	-3.535287216
C1QTNF2	-0.627817299	1.84034395	-2.84280865	0.005093049	-3.576208265
GRIA1	-0.628040062	2.614127383	-2.762386987	0.006453555	-3.791196909
AC123912.4	-0.59028127	1.239742958	-2.759606461	0.006506015	-3.798530483
LINC02525	-0.688797297	3.205585009	-2.757649179	0.006543176	-3.803688768
AC136621.1	-0.803334664	3.476327953	-2.745659636	0.006775044	-3.835214207
FAXDC2	-0.593085478	2.118008318	-2.708022676	0.007552177	-3.933369304
TMEM255A	-0.802922183	3.541741076	-2.679613154	0.0081913	-4.00664584
EPHA5	-0.664360293	1.722233546	-2.67376804	0.00832871	-4.021635038
IGLON5	-0.707257509	4.260455677	-2.661789942	0.008616825	-4.052258655
ZNF804A	-0.702025607	3.609313902	-2.585412839	0.010675241	-4.244577772
GAP43	-0.644767985	7.676844251	-2.567293108	0.011224238	-4.289452567
MEIS2	-0.720364836	2.529289234	-2.564672351	0.011305704	-4.295919137
TUBB4A	-0.704156053	3.756183258	-2.444863728	0.015644832	-4.585054342
GFRA3	-0.80586288	5.243033581	-2.398858211	0.017669877	-4.692688132
MDGA1	-0.64074365	2.864983862	-2.353268032	0.019902155	-4.797480875
CACNG7	-0.805168414	2.752263353	-2.310124478	0.022239942	-4.894928865
KRT19	-1.204660817	5.108218388	-2.306217758	0.022463092	-4.903670074
SLC6A2	-0.652854284	3.298138311	-2.296671142	0.023016679	-4.924972434
AC004947.2	-0.599211799	2.350317902	-2.295147535	0.023106128	-4.928364595
CNTNAP2	-0.599403866	3.613430467	-2.292307702	0.023273665	-4.934681606
AC078909.2	-0.653575357	2.218175105	-2.242207833	0.02640943	-5.04492446
MT-ATP8	-0.611619147	9.552914418	-2.193904922	0.029775619	-5.149054699
PIRT	-0.839069263	2.420403907	-2.160704697	0.032300002	-5.219393381
INSRR	-0.807951021	3.223082879	-2.083292247	0.03891527	-5.379479645
EPB41L3	-0.596699112	3.065332836	-2.029527867	0.044166314	-5.487417868
NTRK1	-0.812324441	4.391415776	-1.985704624	0.048882414	-5.573421192
