# Supplementary material for: Study of an N6-methyladenosine- and ferroptosis-related prognostic model and the mechanisms underlying the molecular network in neuroblastoma based on multiple datasets
Source: Discov Oncol. 2025 Feb 18;16:200. doi: 10.1007/s12672-025-01975-9 (PMC11836251; doi:10.1007/s12672-025-01975-9)
Supplement: Supplementary file 8 — Additional file 8. [file 12672_2025_1975_MOESM8_ESM.xlsx]

## Sheet: Sheet1
gene	coef	hr	low.ci	upp.ci
AKR1C1	-0.2324	0.521549	0.374503	0.726333
IFNA10	-0.129431	0.585587	0.344785	0.994568
IFNA21	-0.099724	0.647671	0.462264	0.907442
CDO1	-0.091228	0.519915	0.354912	0.761629
BRD2	-0.0899154	0.748969	0.59386	0.944592
ATF2	-0.0890266	0.65897	0.526723	0.824422
ATG16L1	-0.0291623	0.740386	0.574261	0.954568
HDDC3	0.0031002	1.29264	1.05365	1.58584
DAZAP1	0.0183976	1.59112	1.28817	1.96531
BCAT2	0.0249949	1.4693	1.18499	1.82181
FTH1	0.0279843	1.23126	1.07103	1.41548
HNRNPA2B1	0.033679	1.29497	1.03818	1.61527
BRD4	0.0797931	1.36873	1.14674	1.63368
ATG3	0.0945748	1.24772	1.00326	1.55175
AKT1S1	0.0976096	1.59576	1.27791	1.99267
DHODH	0.12145	1.26508	1.03228	1.55037
CYGB	0.13639	1.33488	1.08095	1.64848
HSF1	0.143296	1.40602	1.17435	1.68339
FADS2	0.168242	1.44085	1.19509	1.73715
