# Supplementary material for: Study of an N6-methyladenosine- and ferroptosis-related prognostic model and the mechanisms underlying the molecular network in neuroblastoma based on multiple datasets
Source: Discov Oncol. 2025 Feb 18;16:200. doi: 10.1007/s12672-025-01975-9 (PMC11836251; doi:10.1007/s12672-025-01975-9)
Supplement: Supplementary file 9 — Additional file 9. [file 12672_2025_1975_MOESM9_ESM.xlsx]

## Sheet: Sheet1
id	HR	HR.95L	HR.95H	pvalue
Gender	0.973213	0.624677	1.51621	0.904458
Stage	1.57484	0.531084	4.6699	0.41285
riskscore	5.88963	3.8871	8.92381	6.0741e-17
