# Supplementary material for: Study of an N6-methyladenosine- and ferroptosis-related prognostic model and the mechanisms underlying the molecular network in neuroblastoma based on multiple datasets
Source: Discov Oncol. 2025 Feb 18;16:200. doi: 10.1007/s12672-025-01975-9 (PMC11836251; doi:10.1007/s12672-025-01975-9)
Supplement: Supplementary file 10 — Additional file 10. [file 12672_2025_1975_MOESM10_ESM.xlsx]

## Sheet: Sheet1
id	HR	HR.95L	HR.95H	pvalue
Gender	1.33351	0.845449	2.10331	0.215761
Stage	0.523301	0.187272	1.46228	0.216761
riskscore	6.55893	4.21474	10.2069	7.70748e-17
